# Supplementary material for: Analysis of nocturnal, hypoxia-induced miRNAs in sleep apnea patients
Source: PLoS One. 2022 Mar 4;17(3):e0263747. doi: 10.1371/journal.pone.0263747 (PMC8896679; doi:10.1371/journal.pone.0263747)
Supplement: S1 Data — (XLSX) [file pone.0263747.s001.xlsx]

## Sheet: Sheet1
	Before					After
hsa-let-7a-000377	1.33966	0.0841653	2.10836	1.42392	0.0438926	0.00134878	0.00195024	2.51467	0.000608953	0.0107977
hsa-let-7b-002619	0.389076	0.581409	0.565021	1.23553	2.22897	1.34455	0.800585	0.504745	0.20832	4.19632
hsa-let-7c-000379	0.519414	1.27055	0.819721	1.69814	0.692173	1.70285	0.618546	0.507843	0.20557	3.72169
hsa-let-7d-002283	0.448529	1.56349	0.67386	1.41939	0.894729	0.398671	1.26337	0.828614	0.222368	1.02121
hsa-let-7e-002406	0.576536	2.03635	0.968439	1.18221	0.236471	0.654508	1.5621	1.96018	0.629917	0.869636
hsa-let-7g-002282	0.27932	0.584588	0.70234	1.57898	1.85477	0.35184	0.251912	0.858263	0.762993	0.632876
hsa-miR-100-000437	0.117862	0.88373	0.432997	3.03601	0.529399	0.391796	0.428147	0.209886	0.747905	14.4418
hsa-miR-103-000439	0.119247	0.726241	0.525321	1.81758	1.81161	0.105332	0.525594	0.934016	1.0251	4.6461
hsa-miR-106a-002169	0.154925	0.196302	0.613824	1.16526	2.86969	0.449891	0.616703	0.452549	0.338305	2.7657
hsa-miR-106b-000442	0.0933043	0.0821035	0.330183	1.85843	2.63597	0.965995	0.901305	0.380399	0.410324	4.33516
hsa-miR-10a-000387	0.663598	0.682017	2.50643	0.579299	0.568657	1.34014	0.593937	1.43782	0.00124999	5.71749
hsa-miR-10b-002218	0.186756	0.0994231	1.52994	3.09776	0.086119	0.236387	0.00334501	0.373382	0.000151539	4.96304
hsa-miR-122-002245	0.972517	0.950196	1.28525	1.59859	0.193452	0.856067	3.01007	0.41131	0.0888519	14.9679
hsa-miR-125a-5p-002198	0.667421	0.956057	0.5366	1.7227	1.11722	1.0948	1.7884	0.526012	0.512427	9.49829
hsa-miR-125b-000449	0.3166	0.211281	0.908139	3.06468	0.499302	1.25504	2.07015	0.715605	1.44341	38.2592
hsa-miR-126-002228	0.427952	1.09128	1.02085	1.19874	1.26118	0.615794	1.12703	0.833364	0.372231	8.38912
hsa-miR-127-000452	0.192874	0.463046	0.255426	3.79929	0.289368	0.966423	0.558151	0.890216	0.374615	4.00757
hsa-miR-128a-002216	0.336866	0.642937	0.694237	1.80656	1.5194	1.38823	0.79292	0.880105	0.370103	6.44977
hsa-miR-130a-000454	0.218341	0.642225	0.585971	1.84121	1.71226	0.362398	0.41456	0.728575	0.503618	1.13576
hsa-miR-132-000457	0.106021	0.516172	1.15163	0.75076	2.47542	0.186911	1.08404	0.74998	0.206924	0.643238
hsa-miR-133a-002246	0.388089	0.14875	0.358416	3.86498	0.239768	2.37423	1.06471	0.158434	0.532631	9.58952
hsa-miR-133b-002247	0.206824	0.68443	0.45054	3.41877	0.239438	1.56209	0.00543493	0.268125	0.460166	24.2426
hsa-miR-139-3p-002313	0.399111	1.7683	0.273216	2.47575	0.083627	0.609147	0.0821761	0.1756	0.221997	26.591
hsa-miR-139-5p-002289	0.404439	0.834796	0.70919	2.36034	0.691233	0.785125	1.39958	0.541298	0.422419	12.9241
hsa-miR-140-3p-002234	0.525942	0.566237	0.0097069	0.322412	3.5757	2.10377	0.993766	0.484805	0.691943	5.64892
hsa-miR-142-3p-000464	0.227896	0.74688	1.72991	0.966907	1.32841	0.381154	0.626961	0.206319	0.188051	2.31891
hsa-miR-143-002249	0.157442	2.88465	0.528928	1.42691	0.0020733	1.70515	2.15232	2.11755	4.21825	18.4672
hsa-miR-145-002278	0.144904	0.304745	0.68702	3.14961	0.713717	2.09387	0.646254	0.327524	5.23767	16.429
hsa-miR-146a-000468	0.223871	0.430547	0.918907	2.83577	0.590902	1.06713	1.11014	0.874325	0.372546	9.72528
hsa-miR-146b-001097	0.228375	0.545245	1.10093	2.20607	0.919376	0.785933	0.656323	0.44257	0.138142	3.64136
hsa-miR-148a-000470	0.418382	0.513129	1.70781	1.90118	0.459502	0.00158851	0.509408	0.820397	1.67905	27.817
hsa-miR-150-000473	0.193514	0.528514	1.07606	1.96498	1.23693	0.885469	0.543561	0.377883	0.405357	7.66622
hsa-miR-152-000475	0.086084	0.224594	0.364033	3.09061	1.23468	0.00415738	1.27005	1.32169	0.001877	24.8107
hsa-miR-155-002623	1.5746	0.152141	0.00916425	1.30494	1.95916	0.0100615	2.84018	1.93788	0.831468	12.0002
hsa-miR-15a-000389	0.120986	2.82532	0.396436	1.65395	0.00331485	0.00984708	0.0142382	0.0310215	0.00444581	0.743246
hsa-miR-15b-000390	0.23949	0.423237	0.472796	1.51997	2.34451	0.512647	0.852658	0.395168	0.378874	2.55449
hsa-miR-16-000391	0.214191	0.274613	0.737247	0.861528	2.91242	0.298328	0.581548	0.430316	0.49921	2.12869
hsa-miR-17-002308	0.193063	0.233525	0.564638	1.14405	2.86473	0.426656	0.601296	0.554264	0.406097	2.1011
hsa-miR-181a-000480	0.249739	0.427499	1.0488	2.06837	1.20559	1.56319	0.657696	0.304179	1.00225	9.70341
hsa-miR-185-002271	0.0620157	0.219346	0.164599	1.36962	3.18442	0.894887	1.47609	0.246777	0.23061	5.48229
hsa-miR-186-002285	0.0856924	0.614213	0.505072	1.31979	2.47523	0.968827	0.94103	1.23355	0.633345	10.3554
hsa-miR-18a-002422	0.354734	0.851046	1.31136	1.04885	1.43401	0.633233	0.131744	1.33821	0.554615	5.11172
hsa-miR-191-002299	0.159713	0.367561	0.402429	1.64896	2.42134	1.20126	0.981836	0.603763	0.411027	4.85865
hsa-miR-192-000491	0.143024	0.688643	0.930178	0.682703	2.55545	0.563829	2.12922	0.400765	0.620748	9.38482
hsa-miR-193a-5p-002281	0.402623	0.882703	0.96778	2.24	0.506892	1.06844	1.47683	0.453445	0.269667	17.0004
hsa-miR-193b-002367	0.682747	0.871712	1.34413	1.64995	0.45146	1.46046	3.51719	0.884493	0.599642	24.3428
hsa-miR-194-000493	0.0234764	0.669824	0.0121711	0.00861074	4.28592	0.564229	0.00653025	0.865049	0.168767	8.4465
hsa-miR-195-000494	0.179318	0.461722	0.832687	1.11157	2.4147	0.363643	0.827365	0.317119	0.364085	2.92735
hsa-miR-197-000497	0.282567	1.16084	0.710996	2.06432	0.781281	1.40412	1.53333	0.375312	0.386467	14.003
hsa-miR-199a-3p-002304	0.409528	0.808621	0.974872	2.55449	0.252488	0.296281	1.31771	0.36565	0.435814	4.37728
hsa-miR-19a-000395	0.263771	0.209767	0.732352	1.18129	2.61282	1.32626	1.19695	0.332139	0.238013	5.78117
hsa-miR-19b-000396	0.185794	0.243548	0.521966	1.41694	2.63175	0.759318	0.622772	0.393729	0.293722	5.94541
hsa-miR-204-000508	0.223933	0.76931	1.76833	1.31416	0.92427	1.74852	1.37186	0.474881	0.562486	5.95515
hsa-miR-20a-000580	0.338403	0.627338	0.839769	0.923905	2.27059	0.444056	0.707016	0.350216	0.451114	2.07745
hsa-miR-20b-001014	0.224093	0.251856	0.536786	0.87186	3.1154	1.06449	0.648047	0.319009	0.332153	1.23899
hsa-miR-21-000397	0.389995	0.606687	1.34236	1.76483	0.896127	0.663664	1.05667	0.528885	0.247977	7.43085
hsa-miR-210-000512	0.0994405	0.0332034	0.654392	1.96561	2.24735	1.69699	0.251212	0.167761	0.0607794	5.24149
hsa-miR-211-000514	0.40205	0.208909	0.0636673	4.02627	0.299099	0.103481	1.26439	0.259345	0.012933	24.0081
hsa-miR-214-002306	0.00121635	0.812971	1.57028	0.905493	1.71004	0.759845	0.386831	0.477401	0.724735	66.6612
hsa-miR-215-000518	0.372159	3.55165	0.308906	0.0526651	0.714616	0.23717	0.0968563	3.79077	0.4736	0.550186
hsa-miR-22-000398	0.416649	0.000346803	0.00239652	0.33446	4.24615	4.14653	0.944031	0.283694	0.0673423	10.2454
hsa-miR-221-000524	0.282881	0.361424	0.404866	3.58821	0.362616	0.720098	1.49928	1.1573	0.267575	8.46356
hsa-miR-222-002276	0.207248	0.522293	0.932828	2.1279	1.20973	0.632629	0.862402	0.506605	0.342264	11.603
hsa-miR-223-002295	0.196709	0.951737	0.987863	1.96719	0.896505	0.64803	0.568855	1.13181	0.50274	6.0299
hsa-miR-224-002099	0.176226	2.07053	0.682428	1.52679	0.544027	1.511	0.246815	3.78948	0.829463	8.60097
hsa-miR-23a-000399	0.303362	0.062787	0.942367	2.992	0.699482	1.30234	0.00150097	0.591566	0.553195	1.59783
hsa-miR-24-000402	0.266603	0.698469	0.954633	2.02619	1.05411	0.771515	0.93742	0.928045	0.522506	12.0234
hsa-miR-25-000403	0.160565	0.184249	0.35613	1.03543	3.26363	0.707708	0.755878	0.208299	0.343403	4.16474
hsa-miR-26a-000405	0.356849	0.862673	1.03142	1.71046	1.0386	0.30958	1.06983	0.849028	0.462375	2.67286
hsa-miR-26b-000407	0.365046	0.62315	1.32538	0.418458	2.26797	0.496943	1.19181	0.765594	0.188535	0.875482
hsa-miR-27a-000408	0.439655	1.25001	1.02718	1.82443	0.458723	1.84733	1.27054	0.456581	0.51986	9.66952
hsa-miR-28-000411	0.670759	0.548046	1.29964	1.26389	1.21766	0.0267534	1.22422	0.507813	0.0120788	8.61511
hsa-miR-28-3p-002446	0.369282	0.644072	0.390406	2.77944	0.816795	2.07455	1.58864	0.916556	0.568229	8.40819
hsa-miR-296-000527	0.161778	0.236612	0.492208	1.28618	2.82322	1.35012	1.37849	0.126008	0.851951	6.38237
hsa-miR-29a-002112	0.114002	0.228874	1.66714	1.94144	1.04854	2.10253	0.517678	0.654574	0.624545	14.6632
hsa-miR-29c-000587	0.0502577	0.143885	0.403248	1.82196	2.58065	0.205825	0.241064	0.656555	0.16508	9.60302
hsa-miR-301-000528	0.245618	0.934968	0.015709	1.22305	2.58065	5.47739	1.73566	0.468781	0.00778675	51.4282
hsa-miR-30b-000602	0.27132	0.700554	0.789669	1.39384	1.84461	0.716514	0.80668	0.445522	0.573481	4.81344
hsa-miR-30c-000419	0.350579	0.832379	0.829931	2.04885	0.938261	0.488968	1.13509	0.425819	0.594011	5.00307
hsa-miR-320-002277	0.159459	0.32777	0.633978	1.84453	2.03426	1.66585	1.28187	0.342637	0.368569	5.63047
hsa-miR-323-3p-002227	0.573152	0.591517	0.00436211	2.77597	1.055	1.04753	1.68528	0.0209994	0.546291	5.11592
hsa-miR-324-3p-002161	0.188992	0.172527	0.75244	1.19036	2.69568	1.53836	0.828974	0.280272	0.248988	7.01964
hsa-miR-324-5p-000539	0.304803	0.310454	0.00396407	3.31257	1.06821	3.03133	1.53469	1.14667	1.13265	5.97091
hsa-miR-326-000542	0.325934	1.20594	0.951915	1.81209	0.704125	0.957043	0.0371281	0.00951985	0.0115931	0.205563
hsa-miR-328-000543	0.416145	0.562396	0.509236	2.7552	0.757022	1.55311	2.0895	0.45271	0.505544	12.5634
hsa-miR-330-000544	0.507317	0.582149	0.0124235	3.72686	0.171254	0.0136397	3.50389	0.950303	3.45027	8.06101
hsa-miR-331-000545	0.122621	0.270515	0.288678	1.50241	2.81577	1.24684	0.422283	0.464188	0.715504	4.86447
hsa-miR-335-000546	0.198042	0.690338	1.23553	2.37327	0.502824	0.384452	0.00933506	1.01212	0.560049	4.31654
hsa-miR-339-3p-002184	0.822306	0.959429	0.400811	1.40128	1.41617	6.34996	5.9991	1.86897	1.75382	20.4602
hsa-miR-339-5p-002257	0.0562026	1.53398	0.00234862	0.314423	3.09305	0.458749	0.0367727	1.43324	2.31583	13.8305
hsa-miR-340-002258	0.30571	0.741611	0.667799	2.63579	0.649088	0.140948	0.992567	0.725343	0.123792	12.5033
hsa-miR-342-3p-002260	0.261439	0.577561	1.19399	1.74539	1.22162	1.16517	0.790341	0.367558	0.50463	8.10351
hsa-miR-342-5p-002147	0.0732401	0.140173	0.260621	3.67509	0.85088	1.13428	0.00416571	0.138531	0.00130072	10.9494
hsa-miR-345-002186	0.127407	0.546774	0.913683	2.12803	1.28411	1.1531	0.880574	0.551341	0.421109	7.90912
hsa-miR-34a-000426	0.0544614	0.686284	0.264186	3.93777	0.057298	0.135501	0.0825481	0.126208	0.0418719	15.4055
hsa-miR-365-001020	0.444703	0.515632	1.50542	1.80364	0.730604	0.653344	2.15235	0.576908	0.372591	13.8222
hsa-miR-370-002275	0.16165	0.00125983	0.275512	4.18417	0.377406	0.925908	1.84413	1.43241	2.95609	11.7692
hsa-miR-374-000563	0.43847	0.476335	0.82462	1.53533	1.72524	1.50582	1.35712	0.68494	0.557986	5.86264
hsa-miR-375-000564	0.135745	1.01148	0.731143	2.78172	0.33991	0.173737	0.785114	0.11945	0.136099	10.2815
hsa-miR-376c-002122	0.0853525	0.730054	0.543302	1.23164	2.40965	0.498124	0.02087	0.260992	0.00651656	0.983214
hsa-miR-382-000572	0.00511227	0.081147	0.0938456	4.81382	0.0060764	0.305487	0.179516	1.50909	0.301229	2.84254
hsa-miR-423-5p-002340	0.198889	0.274816	0.545741	1.94941	2.03114	0.903151	1.76545	0.449857	0.36093	6.57066
hsa-miR-425-5p-001516	0.261648	0.371955	0.78076	0.881908	2.70373	1.07007	0.838394	0.601318	0.882979	5.49721
hsa-miR-433-001028	0.0630737	0.165589	1.86921	2.25665	0.645474	2.16622	1.2068	1.13185	0.384201	8.37554
hsa-miR-450b-5p-002207	0.204758	1.49432	1.2881	1.68879	0.324039	0.441654	4.4444	1.32638	0.583069	5.29265
hsa-miR-483-5p-002338	0.32843	0.656633	1.32584	2.12971	0.559383	1.05311	2.63473	0.448493	0.288453	10.1377
hsa-miR-484-001821	0.26218	0.244369	0.346249	1.7072	2.44	1.49758	1.31461	0.294253	0.337131	7.55605
hsa-miR-485-3p-001277	0.309877	1.02475	0.727499	2.58967	0.348207	0.888083	0.866798	0.321807	0.712775	1.95988
hsa-miR-485-5p-001036	0.277347	0.344425	0.557101	3.13999	0.681134	0.862001	1.48017	0.160124	0.0749728	11.4697
hsa-miR-486-001278	0.246597	0.146475	0.158711	0.93577	3.51245	0.846291	0.748061	0.0873969	0.205609	4.22288
hsa-miR-486-3p-002093	0.462806	0.0307767	0.0185008	1.09922	3.3887	0.445186	0.884223	0.145489	0.371448	8.97232
hsa-miR-500-002428	0.00176503	0.188209	0.00281267	0.784535	4.02268	0.0662428	820,8121729*	0.0957495	0.408288	1.15501
hsa-miR-502-3p-002083	0.21578	0.798924	1.01458	1.80204	1.16868	0.331396	0.199523	0.293641	0.221654	9.48488
hsa-miR-505-002089	0.000321973	1.43667	1.9446	0.95015	0.668258	2.10122	1.53286	0.457462	0.385279	23.3966
hsa-miR-518d-001159	0.0186671	0.302949	4.55009	0.0282354	0.100057	1.89034	0.790944	2.19184	0.438423	84.1941
hsa-miR-532-001518	0.0779202	0.358151	0.343502	1.38141	2.83902	0.295072	0.114796	0.322784	0.0759341	5.93867
hsa-miR-532-3p-002355	0.161596	0.339378	0.434587	1.2522	2.81224	0.965579	1.09769	0.118091	0.24728	7.63944
hsa-miR-574-3p-002349	0.330337	0.616218	0.966112	1.45802	1.62931	1.38512	1.71002	0.605211	0.541023	12.764
hsa-miR-598-001988	0.0708829	0.788444	1.15495	1.19464	1.79108	0.363891	0.0101076	0.143197	0.00315604	0.0559616
hsa-miR-636-002088	0.164959	0.0266759	0.576515	0.456973	3.77488	0.797844	1.536	0.00127056	0.294621	32.2489
hsa-miR-642-001592	0.599293	0.123693	1.04289	2.33001	0.904119	1.10675	2.26786	0.284172	0.253154	7.47635
hsa-miR-652-002352	0.111016	0.417931	0.0214941	1.47002	2.97954	0.100122	0.0665618	0.374838	0.157518	1.95455
hsa-miR-655-001612	0.0632737	0.111588	0.0161648	4.60995	0.199022	0.0536511	0.805944	0.238201	0.00567368	0.100603
hsa-miR-660-001515	0.0129698	0.0248743	0.724245	0.415322	3.82259	0.935817	1.30976	0.872846	0.179499	0.765407
hsa-miR-744-002324	0.377362	0.300726	0.00438645	2.56156	1.75597	1.08977	0.832211	1.30633	0.842512	4.23693
hsa-miR-874-002268	0.403684	0.571885	0.350272	2.34128	1.33288	1.0968	3.04892	0.199962	0.118015	26.5437
hsa-miR-885-5p-002296	0.435474	0.991138	1.21328	2.05574	0.304372	0.230631	1.36099	0.213774	0.15245	11.8981
hsa-miR-886-3p-002194	0.29428	0.557392	0.0028685	2.90445	1.24101	5.63441	3.97309	0.152382	0.508745	21.0284
hsa-miR-886-5p-002193	0.409527	0.319643	0.374045	2.49499	1.4018	2.54212	2.07632	0.0396243	0.274291	8.10061
hsa-miR-92a-000431	0.211304	0.226078	0.351511	1.07355	3.13756	0.931993	0.792449	0.136114	0.403081	3.98172
hsa-miR-95-000433	0.51414	0.537648	2.65458	1.10132	0.192307	0.016553	0.0239345	0.00613694	0.434066	0.132516
hsa-miR-99a-000435	0.360551	0.610801	0.689453	2.61947	0.719728	0.0840432	3.28587	0.214607	2.17501	19.5118
hsa-miR-99b-000436	0.433302	1.02239	0.606969	2.05544	0.881905	1.7684	0.886654	0.422184	0.429936	10.3564
mmu-miR-134-001186	0.239292	0.338293	0.0752114	4.05821	0.28899	2.55061	2.2452	1.15296	0.326147	4.948
mmu-miR-140-001187	0.168471	0.647553	1.00474	1.8681	1.31114	0.796955	0.410249	0.801665	0.235096	9.01028
mmu-miR-374-5p-001319	0.315879	0.868709	1.29477	1.22048	1.30016	0.180922	0.440571	0.392549	0.4682	5.57296
mmu-miR-451-001141	0.100208	0.0891617	0.228984	0.668532	3.91311	0.446294	0.291803	0.110841	0.368776	2.34415
mmu-miR-495-001663	0.531357	0.545727	1.10267	2.7354	0.0848467	0.00383051	0.20515	1.38152	0.212643	12.9938
mmu-miR-93-001090	0.175437	0.206401	0.565372	1.42605	2.62674	0.564883	0.496899	0.605636	0.569108	4.17861
hsa-miR-106b#-002380	0.888126	1.4528	0.360629	1.46417	0.83427	1.38808	9.79528	38.87	80.817	1.73849
hsa-miR-1208-002880	0.470279	1.13728	1.3816	0.901775	1.10906	0.202058	2.03615	0.854612	0.216036	0.911675
hsa-miR-1249-002868	0.234796	0.0603075	4.24049	0.220023	0.244385	0.0437895	1.17669	0.307409	0.0584858	0.0407652
hsa-miR-126#-000451	0.419445	0.58583	3.2723	0.345511	0.376913	0.188261	0.458758	0.80013	0.626031	0.246995
hsa-miR-1260-002896	0.0521736	0.0963523	3.56577	1.03148	0.254231	0.0665099	6.12076	0.739291	0.236221	0.23028
hsa-miR-1274A-002883	0.301549	0.242233	3.57071	0.728354	0.15715	0.10095	1.29928	1.20015	0.359288	0.12053
hsa-miR-1274B-002884	0.341386	0.216356	3.48516	0.735464	0.22163	0.0990105	1.57323	1.27919	0.467561	0.106467
hsa-miR-1290-002863	0.163956	0.0010183	3.95898	0.340477	0.535564	0.00131168	0.433659	1.00217	0.153587	0.174268
hsa-miR-1298-002861	0.0347157	0.0046124	1.32545	3.63255	0.00266894	0.0581524	9.38908	0.175128	0.0287057	3.00086e-05
hsa-miR-1305-002867	0.104803	0.00815978	3.27273	0.498959	1.11535	0.191975	0.110491	0.0795771	0.331136	0.0584661
hsa-miR-144-002676	0.00859265	0.112994	1.90537	2.86308	0.109961	0.127943	0.218026	0.032376	0.113053	0.194026
hsa-miR-144#-002148	0.63939	1.14216	2.60181	0.610904	0.00573305	0.00279879	1.02599	0.566645	7.48249	0.373912
hsa-miR-151-3p-002254	0.175773	0.308381	2.91306	1.24491	0.357877	0.286983	1.83151	2.4293	0.926933	1.18082
hsa-miR-151-5P-002642	0.56165	0.692431	2.66012	0.65338	0.432416	0.973325	1.75563	3.75938	3.56152	0.999822
hsa-miR-181a-2#-002317	0.0664958	0.260149	4.3444	0.326388	0.00256853	0.00125392	0.822255	0.447251	0.0704213	0.238723
hsa-miR-1825-002907	0.10472	0.270483	3.25884	0.327566	1.0384	0.949248	0.599926	0.400634	0.237394	0.990073
hsa-miR-191#-002678	0.129391	0.00226671	3.47873	0.725005	0.664603	0.18596	1.52315	0.589092	0.218176	0.00468353
hsa-miR-193b#-002366	0.835312	0.640551	2.04931	0.61499	0.859838	0.262727	10.3219	1.35767	0.175329	3.4759
hsa-miR-22#-002301	0.319691	0.451485	2.27127	0.559419	1.39813	0.000699689	0.00156026	0.671519	1.07811	0.575845
hsa-miR-223#-002098	0.537577	1.25401	1.68564	0.467745	1.05504	0.164344	1.03082	0.880438	0.370435	0.278075
hsa-miR-26b#-002444	0.155357	0.636245	3.94877	0.253473	0.00615683	0.493426	0.783988	1.48494	0.826109	1.05311
hsa-miR-30a-3p-000416	0.235149	0.672518	3.39967	0.321947	0.370718	0.000327072	1.155	0.448567	0.396776	0.157524
hsa-miR-30a-5p-000417	0.243276	0.465761	2.76717	0.6844	0.83939	0.247571	0.816154	0.996135	1.79305	0.376485
hsa-miR-30d-000420	0.272037	0.517228	2.29998	0.847403	1.06335	0.310168	0.524175	0.925062	1.56008	0.472987
hsa-miR-30e-3p-000422	0.194764	0.813829	3.51994	0.333105	0.138365	0.777572	1.55407	1.41475	0.70934	0.803182
hsa-miR-320B-002844	0.0839944	0.409642	2.95301	0.598609	0.954745	0.178833	1.29836	0.861657	1.78904	0.285673
hsa-miR-335#-002185	0.424938	3.63594	0.347498	0.0387295	0.552895	1.86423	0.219544	1.73276	0.107401	147.577
hsa-miR-338-5P-002658	0.207003	0.107897	0.0579307	0.533282	4.09389	0.0197497	0.0530675	0.695187	0.00404813	0.008709
hsa-miR-33a-002135	0.154613	1.55265	1.29727	0.00449015	1.99098	0.198606	1.36791	2.68046	0.191243	0.999118
hsa-miR-34a#-002316	0.00680266	0.0395635	1.85583	0.091351	3.00645	0.0195263	4.47399	5.74801	0.0620281	0.0313219
hsa-miR-378-002243	0.12299	0.0944445	3.67912	0.424507	0.678942	0.0254862	0.702641	0.822085	0.151602	0.00612367
hsa-miR-409-3p-002332	0.465837	0.32039	2.33051	1.87274	0.0105227	0.129961	1.34364	2.07433	0.553881	0.100614
hsa-miR-425#-002302	0.358413	0.339785	1.82316	2.12571	0.352928	0.672192	1.64484	2.39404	0.874449	0.886195
hsa-miR-432-001026	0.247627	0.882237	1.92384	1.47784	0.468457	0.359855	0.00465013	0.475985	0.247927	0.181022
hsa-miR-483-3p-002339	0.15744	0.241798	4.0184	0.322892	0.259467	0.0324896	0.621197	0.454585	0.0588679	0.063323
hsa-miR-505#-002087	0.77719	0.792969	0.164036	2.12813	1.13767	4.36381	4.4555	3.67588	6.59827	4.48883
hsa-miR-520c-3p-002400	0.260361	0.408268	2.99039	0.535826	0.805153	1.0836	0.327334	0.596393	0.292262	0.576578
hsa-miR-543-002376	0.228299	0.0721926	3.53263	1.16332	0.00355668	0.590188	0.00387187	3.00579	0.963091	0.00294809
hsa-miR-564-001531	0.0149541	0.32662	4.29136	0.275273	0.0917871	0.116301	0.0146998	0.264701	0.104056	0.339313
hsa-miR-567-001534	0.00186563	4.49675	0.0357387	0.000221275	0.465428	1.33309e-05	2.9727e-05	1.70323e-05	5.86528e-06	2.13839e-05
hsa-miR-571-001613	0.309109	0.556012	0.47729	1.54803	2.10955	0.0201293	0.33528	1.01462	0.031619	0.35532
hsa-miR-573-001615	0.195102	1.94167	0.146305	2.41588	0.301044	0.0126524	6.93815	5.00389	0.872997	8.83543
hsa-miR-584-001624	0.382412	0.131962	1.62332	2.85887	0.00343124	0.00433259	2.78263	1.11415	1.08594	0.0016923
hsa-miR-586-001539	0.537376	0.999311	2.89137	0.0164845	0.55546	3.64585	3.24734	0.714376	2.61853	1.45802
hsa-miR-605-001568	0.108698	0.242221	3.60786	0.402105	0.639114	0.312006	53.2107	20.3386	7.97313	9.01543
hsa-miR-625#-002432	0.266028	0.24378	2.33011	0.913135	1.24695	0.458153	1.08515	1.66717	0.649499	0.096298
hsa-miR-629-001562	0.337423	0.207852	3.50735	0.703137	0.244241	0.106128	0.0024549	1.00165	1.25909	0.0152255
hsa-miR-630-001563	0.0182951	0.0200758	4.82106	0.00702567	0.133541	0.17873	0.0121563	0.071167	0.00239851	0.544725
hsa-miR-638-001582	0.503513	0.964666	0.638541	2.24132	0.651958	0.268194	1.7367	0.726407	1.34523	1.02534
hsa-miR-645-001597	0.122372	0.643649	2.52818	1.51005	0.195752	2.41931	4.08574	0.555206	0.607981	3.96507
hsa-miR-663B-002857	0.12655	0.17565	3.80929	0.628517	0.259989	0.045532	0.517282	0.350509	1.37699	0.319032
hsa-miR-664-002897	0.0907591	0.00256324	4.75332	0.0954862	0.057869	0.000174249	16.5348	0.032418	1.24482	0.00479313
hsa-miR-720-002895	0.0790056	0.0648432	3.7603	1.03623	0.0596162	0.0464992	2.53388	0.968516	0.232427	0.0597506
hsa-miR-766-001986	0.30043	0.273213	3.00393	1.07426	0.348167	0.359322	0.77397	1.64587	0.423916	0.527448
hsa-miR-769-5p-001998	0.00568892	1.00582	2.7172	1.15079	0.120502	0.000626509	0.326606	1.8039	0.617333	0.101769
hsa-miR-892b-002214	0.0539305	0.400326	4.0278	0.105002	0.412937	1.06991	11.3411	0.00725904	0.0531051	0.756412
hsa-miR-920-002150	0.0884479	0.119491	3.87641	0.569679	0.345971	0.0402246	0.663065	1.49975	0.53393	0.172536
hsa-miR-93#-002139	0.207356	0.315166	2.95044	0.998914	0.528119	0.440567	0.958887	1.40828	2.56673	0.0600032
hsa-miR-942-002187	0.348607	0.00363627	3.09175	1.54641	0.00959451	0.998563	2.33905	0.998909	8.47625	0.260378
hsa-miR-99b#-002196	0.194585	0.357118	1.87413	1.1898	1.38436	0.28297	1.52174	0.607612	0.205075	0.610251
rno-miR-29c#-001818	0.161097	0.154	3.13563	1.05282	0.496461	0.130422	0.868292	0.926429	0.545538	0.22751
rno-miR-7#-001338	0.0889442	0.135095	3.48411	1.00925	0.282592	3.22051	0.0849814	4.93754	12.8687	0.0143286
