# Supplementary material for: Analysis of nocturnal, hypoxia-induced miRNAs in sleep apnea patients
Source: PLoS One. 2022 Mar 4;17(3):e0263747. doi: 10.1371/journal.pone.0263747 (PMC8896679; doi:10.1371/journal.pone.0263747)
Supplement: S2 Data — (XLSX) [file pone.0263747.s002.xlsx]

## Sheet: miR-127_2^ddCt
Before	After
0.313855	0.16619
0.00025168	0.109613
0.0894633	0.0696106
0.244315	0.13946
0.0214692	0.10006
0.20659	0.311098
0.00598852	0.0186506
0.026016	0.0442446
0.0161327	0.0519951
0.466731	0.0897863
0.0226255	0.00738984
0.464422	0.158712
0.00035638	0.00940878
0.0177082	0.0278133
0.299866	0.0480772
0.00973077	0.241614

## Sheet: miR-133_^ddCt
Before	After
0.00525535	0.0688696
0.12551	0.134902
0.166524	0.0596788
0.0169807	0.156682
0.00192634	0.009177
0.00267884	0.00536307
0.0465118	0.040783
0.148185	0.00804984
0.00027706	0.12978
0.0801904	0.00310242
0.0965528	0.0629173
0.0141702	0.039904
0.0332512	0.274896
0.0297377	0.0450376

## Sheet: miR-181_2^ddCt
Before	After
0.0716429	0.060002
0.0134639	0.0282587
0.0128133	0.0457856
0.148656	0.0311351
0.0253359	0.0278405
0.0890089	0.117717
0.0313661	0.0375387
0.0302937	0.0103988
0.0555439	0.0395273
0.13727	0.0263946
3.87603e-05	0.0423005
0.015188	0.00801458
0.14505	0.035309
0.0010719	0.0429058
0.0171041	0.0364039
0.119526	0.0128037

## Sheet: miR-145_2^ddCt
Before	After
0.290695	0.368409
0.235459	0.612045
0.046704	0.74792
0.131987	0.493185
0.260172	0.268427
0.110057	0.493696
0.280428	0.842491
0.0381638	0.0516249
0.0414852	0.0361609
0.167517	0.141264
0.00716806	0.121891
0.0318353	0.042238
0.367558	0.466266
0.00372404	1.3226
0.0374766	0.108569
0.634077	0.193046
0.0651059	0.462993

## Sheet: miR-505_2^ddCt
Before	After
0.0514665	15.4233
0.516959	2.63756
3.41458	7.85413
0.0169926	0.046907
